# Supplementary material for: Improved Denitrification Performance of Polybutylene Succinate/Corncob Composite Carbon Source by Proper Pretreatment: Performance, Functional Genes and Microbial Community Structure
Source: Polymers (Basel). 2023 Feb 5;15(4):801. doi: 10.3390/polym15040801 (PMC9958998; doi:10.3390/polym15040801)
Supplement: Supplementary file 1 [file polymers-15-00801-s001.zip]

Archive with 1 entries (1 files):
- polymers-2175032-supplementary.pdf
